# Supplementary material for: Anti-inflammatory potential of Capparis spinosa L. in vivo in mice through inhibition of cell infiltration and cytokine gene expression
Source: BMC Complement Altern Med. 2017 Jan 31;17:81. doi: 10.1186/s12906-017-1569-7 (PMC5282892; doi:10.1186/s12906-017-1569-7)
Supplement: Additional file 1: — Raw data relative to Fig. 1. (XLSX 14 kb) [file 12906_2017_1569_MOESM1_ESM.xlsx]

## Sheet: Fig1.A
	Control -			Control +					CS
0	0	0	0	0	0	0	0	0	0	0	0	0	0
24	0	25	25	50	115	50	75	75	25	25	35	0	0
48	0	25	25	150	165	125	100	125	25	25	50	50	25
72	0	25	0	75	115	125	75	75	0	25	50	25	0
96	0	0	0	50	90	50	50	25	0	0	25	0	0
120	0	0	0	0	40	25	25	0	0	0	0	0	0
144	0	0	0	0	15	25	0	0	0	0	0	0	0
168	0	0	0	0	15	0	0	0	0	0	0	0	0
192	0	0	0	0	15	0	0	0	0	0	0	0	0
216	0	0	0	0	0	0	0	0	0	0	0	0	0
EXP2
heure	C-			C+				capparis
	1	2	3	1	2	3	4	1	2	3	4	5
0	0	0	0	0	0	0	0	0	0	0	0	0
24	0	10	0	40	50	70	40	0	0	40	20	0
48	0	10	10	40	90	80	60	0	0	20	0	10
72	0	0	0	20	80	70	40	0	0	10	0	0
96	0	0	0	20	60	40	30	0	0	0	0	0
120	0	0	0	20	50	20	20	0	0	0	0	0
144	0	0	0	20	40	0	10	0	0	0	0	0
168	0	0	0	10	40	0	10	0	0	0	0	0
192	0	0	0	0	20	0	0	0	0	0	0	0
216	0	0	0	0	10	0	0	0	0	0	0	0
240	0	0	0	0	0	0	0	0	0	0	0	0
EXP3
H	C-			C+					Cap
	1	2	3	1	2	3	4	5	1	2	3	4
0	0	0	0	0	0	0	0	0	0	0	0	0
24	0	25	25	25	25	75	60	50	25	0	25	0
48	0	0	25	50	75	100	75	75	25	0	50	25
72	0	0	25	15	75	75	75	75	0	0	25	25
96	0	0	15	0	75	50	75	60	0	0	10	25
120	0	0	0	0	25	25	50	25	0	0	0	0
144	0	0	0	0	25	25	25	25	0	0	0	0
168	0	0	0	0	25	25	25	25	0	0	0	0

## Sheet: Fig1.B
	Control -					Control +					CS
48	0	25	25			150	165	125	100	125	25	25	50	50	25
	EXP2
	heure	C-			C+				capparis
		1	2	3	1	2	3	4	1	2	3	4	5
48	48	0	10	10	40	90	80	60	0	0	20	0	10
	EXP3
	H	C-			C+					Cap
		1	2	3	1	2	3	4	5	1	2	3	4
	48	0	0	25	50	75	100	75	75	25	0	50	25

## Sheet: Fig1.C
	Control -			Control +				CS Met					CS Eth
0	0	0	0	0	0	0	0	0	0	0	0	0	0	0	0	0	0
24	0	10	0	40	50	70	40	0	0	40	20	0	0	10	30	10	20
48	0	10	10	40	90	80	60	0	0	20	0	10	0	20	20	20	20
72	0	0	0	20	80	70	40	0	0	10	0	0	0	0	10	0	0
96	0	0	0	20	60	40	30	0	0	0	0	0	0	0	0	0	0
120	0	0	0	20	50	20	20	0	0	0	0	0	0	0	0	0	0
144	0	0	0	20	40	0	10	0	0	0	0	0	0	0	0	0	0
168	0	0	0	10	40	0	10	0	0	0	0	0	0	0	0	0	0
192	0	0	0	0	20	0	0	0	0	0	0	0	0	0	0	0	0
216	0	0	0	0	10	0	0	0	0	0	0	0	0	0	0	0	0
240	0	0	0	0	0	0	0	0	0	0	0	0	0	0	0	0	0
EXP2
H	C-			C+					Cap Met				CapETH
	1	2	3	1	2	3	4	5	1	2	3	4	1	2	3	4	5
0	0	0	0	0	0	0	0	0	0	0	0	0	0	0	0	0	0
24	0	25	25	25	25	75	60	50	25	0	25	0	25	25	0	0	0
48	0	0	25	50	75	100	75	75	25	0	50	25	15	10	25	25	0
72	0	0	25	15	75	75	75	75	0	0	25	25	0	0	0	0	0
96	0	0	15	0	75	50	75	60	0	0	10	25	0	0	0	0	0
120	0	0	0	0	25	25	50	25	0	0	0	0	0	0	0	0	0
144	0	0	0	0	25	25	25	25	0	0	0	0	0	0	0	0	0
168	0	0	0	0	25	25	25	25	0	0	0	0	0	0	0	0	0

## Sheet: Fig1.D
	Control -		Control +			CS (1,07g/Kg)			CS (0,428g/Kg)
0	0	0	0	0	0	0	0	0	0	0	0
24	0	25	25	50	75	25	0	0	25	25	25
48	0	15	75	75	100	50	0	0	25	50	50
72	0	0	50	50	75	25	0	0	0	25	25
96	0	0	25	25	25	0	0	0	0	0	25
120	0	0	10	25	25	0	0	0	0	0	25
144	0	0	10	15	0	0	0	0	0	0	0
EXP2
H	C-			C+					CS (1,07g/Kg)				CS (0,428g/Kg)
	1	2	3	1	2	3	4	5	1	2	3	4	1	2	3	4	5
0	0	0	0	0	0	0	0	0	0	0	0	0	0	0	0	0	0
24	0	25	25	25	25	75	60	50	25	0	25	0	25	0	25	25	25
48	0	0	25	50	75	100	75	75	25	0	50	25	50	0	50	50	75
72	0	0	25	15	75	75	75	75	0	0	25	25	25	0	40	50	50
96	0	0	15	0	75	50	75	60	0	0	10	25	25	0	25	50	25
120	0	0	0	0	25	25	50	25	0	0	0	0	0	0	0	25	25
144	0	0	0	0	25	25	25	25	0	0	0	0	0	0	0	25	0
168	0	0	0	0	25	25	25	25	0	0	0	0	0	0	0	0	0
