# Supplementary material for: Anti-inflammatory potential of Capparis spinosa L. in vivo in mice through inhibition of cell infiltration and cytokine gene expression
Source: BMC Complement Altern Med. 2017 Jan 31;17:81. doi: 10.1186/s12906-017-1569-7 (PMC5282892; doi:10.1186/s12906-017-1569-7)
Supplement: Additional file 2: — Raw data relative to Fig. 2 (XLSX 15 kb) [file 12906_2017_1569_MOESM2_ESM.xlsx]

## Sheet: Fig2.A
	Control -			Control +					CS.1					CS.2
0	0	0	0	0	0	0	0	0	0	0	0	0	0	0	0	0	0
24	0	25	25	50	115	50	75	75	25	25	35	0	0	50	25	25	25
48	0	25	25	150	165	125	100	125	25	25	50	50	25	50	25	50	25
72	0	25	0	75	115	125	75	75	0	25	50	25	0	25	0	25	0
96	0	0	0	50	90	50	50	25	0	0	25	0	0	0	0	25	0
120	0	0	0	0	40	25	25	0	0	0	0	0	0	0	0	0	0
144	0	0	0	0	15	25	0	0	0	0	0	0	0	0	0	0	0
168	0	0	0	0	15	0	0	0	0	0	0	0	0	0	0	0	0
192	0	0	0	0	15	0	0	0	0	0	0	0	0	0	0	0	0
216	0	0	0	0	0	0	0	0	0	0	0	0	0	0	0	0	0
EXP2
heure	C-			C+				CS.1					CS.2
	1	2	3	1	2	3	4	1	2	3	4	5	1	2	3	4	5
0	0	0	0	0	0	0	0	0	0	0	0	0	0	0	0	0	0
24	0	10	0	40	50	70	40	0	0	40	20	0	50	10	10	30	10
48	0	10	10	40	90	80	60	0	0	20	0	10	30	30	10	30	40
72	0	0	0	20	80	70	40	0	0	10	0	0	0	10	0	0	30
96	0	0	0	20	60	40	30	0	0	0	0	0	0	0	0	0	10
120	0	0	0	20	50	20	20	0	0	0	0	0	0	0	0	0	0
144	0	0	0	20	40	0	10	0	0	0	0	0	0	0	0	0	0
168	0	0	0	10	40	0	10	0	0	0	0	0	0	0	0	0	0
192	0	0	0	0	20	0	0	0	0	0	0	0	0	0	0	0	0
216	0	0	0	0	10	0	0	0	0	0	0	0	0	0	0	0	0
240	0	0	0	0	0	0	0	0	0	0	0	0	0	0	0	0	0

## Sheet: Fig2.B
	Control -			Control +					CS.1					CS.3
0	0	0	0	0	0	0	0	0	0	0	0	0	0	0	0	0	0
24	0	25	25	50	115	50	75	75	25	25	35	0	0	25	25	25	40
48	0	25	25	150	165	125	100	125	25	25	50	50	25	50	25	25	65
72	0	25	0	75	115	125	75	75	0	25	50	25	0	25	25	25	65
96	0	0	0	50	90	50	50	25	0	0	25	0	0	25	0	25	15
120	0	0	0	0	40	25	25	0	0	0	0	0	0	25	0	0	15
144	0	0	0	0	15	25	0	0	0	0	0	0	0	0	0	0	15
168	0	0	0	0	15	0	0	0	0	0	0	0	0	0	0	0	0
192	0	0	0	0	15	0	0	0	0	0	0	0	0	0	0	0	0
216	0	0	0	0	0	0	0	0	0	0	0	0	0	0	0	0	0
EXP2
heure	C-			C+				CS.1					CS.3
	1	2	3	1	2	3	4	1	2	3	4	5	1	2	3	4	5
0	0	0	0	0	0	0	0	0	0	0	0	0	0	0	0	0	0
24	0	10	0	40	50	70	40	0	0	40	20	0	40	20	30	0	20
48	0	10	10	40	90	80	60	0	0	20	0	10	20	10	30	10	30
72	0	0	0	20	80	70	40	0	0	10	0	0	0	10	10	0	0
96	0	0	0	20	60	40	30	0	0	0	0	0	0	0	10	0	0
120	0	0	0	20	50	20	20	0	0	0	0	0	0	0	0	0	0
144	0	0	0	20	40	0	10	0	0	0	0	0	0	0	0	0	0
168	0	0	0	10	40	0	10	0	0	0	0	0	0	0	0	0	0
192	0	0	0	0	20	0	0	0	0	0	0	0	0	0	0	0	0
216	0	0	0	0	10	0	0	0	0	0	0	0	0	0	0	0	0
240	0	0	0	0	0	0	0	0	0	0	0	0	0	0	0	0	0

## Sheet: Fig2.C
	Control -			Control +					CS . S+C					CS . S
0	0	0	0	0	0	0	0	0	0	0	0	0	0	0	0	0	0
24	0	25	25	50	115	50	75	75	25	25	35	0	0	25	25	50	25
48	0	25	25	150	165	125	100	125	25	25	50	50	25	25	25	75	35
72	0	25	0	75	115	125	75	75	0	25	50	25	0	0	0	50	0
96	0	0	0	50	90	50	50	25	0	0	25	0	0	0	0	25	0
120	0	0	0	0	40	25	25	0	0	0	0	0	0	0	0	25	0
144	0	0	0	0	15	25	0	0	0	0	0	0	0	0	0	0	0
168	0	0	0	0	15	0	0	0	0	0	0	0	0	0	0	0	0
192	0	0	0	0	15	0	0	0	0	0	0	0	0	0	0	0	0
216	0	0	0	0	0	0	0	0	0	0	0	0	0	0	0	0	0
EXP 2
heure	C-			C+				capparis S+C					cap sensibilisation
	1	2	3	1	2	3	4	1	2	3	4	5	1	2	3	4	5
0	0	0	0	0	0	0	0	0	0	0	0	0	0	0	0	0	0
24	0	10	0	40	50	70	40	0	0	40	20	0	10	0	0	20	10
48	0	10	10	40	90	80	60	0	0	20	0	10	10	10	0	10	10
72	0	0	0	20	80	70	40	0	0	10	0	0	0	0	0	0	0
96	0	0	0	20	60	40	30	0	0	0	0	0	0	0	0	0	0
120	0	0	0	20	50	20	20	0	0	0	0	0	0	0	0	0	0
144	0	0	0	20	40	0	10	0	0	0	0	0	0	0	0	0	0
168	0	0	0	10	40	0	10	0	0	0	0	0	0	0	0	0	0
192	0	0	0	0	20	0	0	0	0	0	0	0	0	0	0	0	0
216	0	0	0	0	10	0	0	0	0	0	0	0	0	0	0	0	0
240	0	0	0	0	0	0	0	0	0	0	0	0	0	0	0	0	0

## Sheet: Fig2.D
	Control -			Control +					CS . S+C					CS . C
0	0	0	0	0	0	0	0	0	0	0	0	0	0	0	0	0	0	0
24	0	25	25	50	115	50	75	75	25	25	35	0	0	30	50	25	0	25
48	0	25	25	150	165	125	100	125	25	25	50	50	25	65	75	50	25	50
72	0	25	0	75	115	125	75	75	0	25	50	25	0	15	50	50	25	25
96	0	0	0	50	90	50	50	25	0	0	25	0	0	0	25	25	0	0
120	0	0	0	0	40	25	25	0	0	0	0	0	0	0	25	25	0	0
144	0	0	0	0	15	25	0	0	0	0	0	0	0	0	0	25	0	0
168	0	0	0	0	15	0	0	0	0	0	0	0	0	0	0	0	0	0
192	0	0	0	0	15	0	0	0	0	0	0	0	0	0	0	0	0	0
216	0	0	0	0	0	0	0	0	0	0	0	0	0	0	0	0	0	0
EXP2
heure	C-			C+				capparis S+C					cap challenge
	1	2	3	1	2	3	4	1	2	3	4	5	1	2	3	4	5
0	0	0	0	0	0	0	0	0	0	0	0	0	0	0	0	0	0
24	0	10	0	40	50	70	40	0	0	40	20	0	0	0	0	10	10
48	0	10	10	40	90	80	60	0	0	20	0	10	0	10	10	0	10
72	0	0	0	20	80	70	40	0	0	10	0	0	0	0	0	0	0
96	0	0	0	20	60	40	30	0	0	0	0	0	0	0	0	0	0
120	0	0	0	20	50	20	20	0	0	0	0	0	0	0	0	0	0
144	0	0	0	20	40	0	10	0	0	0	0	0	0	0	0	0	0
168	0	0	0	10	40	0	10	0	0	0	0	0	0	0	0	0	0
192	0	0	0	0	20	0	0	0	0	0	0	0	0	0	0	0	0
216	0	0	0	0	10	0	0	0	0	0	0	0	0	0	0	0	0
240	0	0	0	0	0	0	0	0	0	0	0	0	0	0	0	0	0
