# Supplementary material for: Anti-inflammatory potential of Capparis spinosa L. in vivo in mice through inhibition of cell infiltration and cytokine gene expression
Source: BMC Complement Altern Med. 2017 Jan 31;17:81. doi: 10.1186/s12906-017-1569-7 (PMC5282892; doi:10.1186/s12906-017-1569-7)
Supplement: Additional file 3: — Raw data relative to Fig. 3. (XLSX 11 kb) [file 12906_2017_1569_MOESM3_ESM.xlsx]

## Sheet: Fig3.A
Fig3.A
	Control -			Control +					CS				CS. T
0	0	0	0	0	0	0	0	0	0	0	0	0	0	0	0	0	0
24	0	25	25	25	25	75	60	50	25	0	25	0	50	25	50	25	50
48	0	0	25	50	75	100	75	75	25	0	50	25	25	15	25	25	25
72	0	0	25	15	75	75	75	75	0	0	25	25	0	0	0	0	15
96	0	0	15	0	75	50	75	60	0	0	10	25	0	0	0	0	0
120	0	0	0	0	25	25	50	25	0	0	0	0	0	0	0	0	0
144	0	0	0	0	25	25	25	25	0	0	0	0	0	0	0	0	0
168	0	0	0	0	25	25	25	25	0	0	0	0	0	0	0	0	0
	C-			C+					CS.T
heure	1	2	3	1	2	3	4	5	1	2	3	4	5
0h	0	0	0	0	0	0	0	0	0	0	0	0	0
24h	0	0	25	25	50	75	50	100	25	50	25	50	50
48h	0	25	50	100	125	125	100	175	25	25	25	50	50
72h	0	0	0	100	100	50	75	150	0	0	0	25	25
96h	0	0	0	75	50	25	25	50	0	0	0	0	0
120h	0	0	0	25	25	25	0	50	0	0	0	0	0
144h	0	0	0	25	0	0	0	25	0	0	0	0	0

## Sheet: Fig3.B
Hours	Control -			Control +					CS. T					INDO
0	0	0	0	0	0	0	0	0	0	0	0	0	0	0	0	0	0	0
24	30	0	20	70	60	60	50	60	50	60	70	50	60	70	50	80	60	80
48	20	10	10	110	90	120	100	80	40	20	20	30	20	30	20	70	50	60
72	0	0	0	90	90	100	70	70	0	10	0	0	0	20	0	30	20	40
96	0	0	0	70	60	80	50	70	0	0	0	0	0	0	0	0	0	10
120	0	0	0	40	50	70	50	60	0	0	0	0	0	0	0	0	0	0
144	0	0	0	30	40	50	30	40	0	0	0	0	0	0	0	0	0	0
168	0	0	0	20	30	40	0	20	0	0	0	0	0	0	0	0	0	0
192	0	0	0	0	0	20	0	0	0	0	0	0	0	0	0	0	0	0
	Control -			Control +					CS.T					INDO
0	0	0	0	0	0	0	0	0	0	0	0	0	0	0	0	0	0	0
24	0	0	25	25	50	75	50	100	40	50	80	50	90	80	100	50	90	40
48	0	25	50	100	125	125	100	175	20	30	40	10	50	50	70	50	40	10
72	0	0	0	100	100	50	75	150	0	0	10	0	10	30	40	20	10	0
96	0	0	0	75	50	25	25	50	0	0	0	0	0	10	20	0	0	0
120	0	0	0	25	25	25	0	50	0	0	0	0	0	0	0	0	0	0
144	0	0	0	25	0	0	0	25	0	0	0	0	0	0	0	0	0	0
