# Supplementary material for: Anti-inflammatory potential of Capparis spinosa L. in vivo in mice through inhibition of cell infiltration and cytokine gene expression
Source: BMC Complement Altern Med. 2017 Jan 31;17:81. doi: 10.1186/s12906-017-1569-7 (PMC5282892; doi:10.1186/s12906-017-1569-7)
Supplement: Additional file 5: — Raw data relative to Fig. 5. (XLSX 21 kb) [file 12906_2017_1569_MOESM5_ESM.xlsx]

## Sheet: IFN
	Control -				Control +							CS
2^-DCt IFN	0.057383	0.944501	0.364329	0.0799528	0.0103762	0.66921	0.0312965	0.0947874	1.1191	1.06038	1.0345	0.0104024	0.0117001	0.00877092	0.0429468	0.0415307	0.0441918
		Sample Name	Cт B-ACTIN	Cт B-ACTIN	Moyenne CT	Ct IFN	Ct ifn	Moyenne CT	DCT	2^-DCT
		C 1-	22.246	22.2799	22.263	26.2021	26.5703	26.3862	4.12323	0.057383
		C 2-	24.481	24.4683	24.4747	24.5245	24.5896	24.557	0.0823765	0.944501
		C 3-	23.203	23.0736	23.1383	24.2784	24.9116	24.595	1.45669	0.364329
		C 4-	20.3831	21.1134	20.7482	24.4974	24.2885	24.393	3.64471	0.0799528
		CAP1	18.6965	18.6457	18.6711	25.2479	25.2681	25.258	6.58694	0.0104024
		CAP2	18.6952	19.0875	18.8913	25.3548	25.2626	25.3087	6.41734	0.0117001
		CAP3	18.5492	18.7849	18.6671	25.4991	25.5012	25.5001	6.83306	0.00877092
		CAP4	18.6355	18.9725	18.804	23.7138	22.9769	23.3453	4.5413	0.0429468
		CAP 5	19.5902	19.8357	19.7129	24.4014	24.2038	24.3026	4.58968	0.0415307
		CAP 6	19.7071	19.7525	19.7298	24.2783	24.1813	24.2298	4.50008	0.0441918
		C1 +	19.2687	19.3404	19.3045	26.0926	25.6976	25.8951	6.59057	0.0103762
		C2+	21.2745	21.2816	21.278	21.9761	21.7389	21.8575	0.579469	0.66921
		C3+	18.7471	19.8664	19.3068	25.5438	23.0654	24.3046	4.99786	0.0312965
		C 4+	20.6795	20.9199	20.7997	24.2677	24.13	24.1988	3.39916	0.0947874
		C 5+	24.5553	24.5963	24.5758	24.4271	24.3998	24.4135	-0.162344	1.1191
		C 6+	24.5643	24.5685	24.5664	24.5151	24.4485	24.4818	-0.0845852	1.06038
		C 7+	24.5302	24.61	24.5701	24.5805	24.4619	24.5212	-0.048933	1.0345

## Sheet: IL17
IL17
		Control -				Control +							CS
		0.74893	0.585958	0.213243	0.0528611	0.114163	0.708538	0.126683	0.0598897	0.636045	0.610282	0.575856	0.0663544	0.0814263	0.0679825	0.0250126	0.0253923
			CT ACTINE	CT ACTINE	Moyenne CT ACTIN	CT IL 17	CT IL 17	Moyenne CT 17	dct	2^-dct
		C1-	22.246	22.2799	22.263	22.5993	22.7608	22.6801	0.417098	0.74893
		C 2-	24.481	24.4683	24.4747	25.3465	25.1451	25.2458	0.771132	0.585958
		C 3-	23.203	23.0736	23.1383	25.0956	25.6398	25.3677	2.22943	0.213243
		C 4-	20.3831	21.1134	20.7482	24.9966	24.9832	24.9899	4.24165	0.0528611
		C1+	19.2687	19.3404	19.3045	22.4154	22.4553	22.4354	3.13083	0.114163
		C2+	21.2745	21.2816	21.278	21.7567	21.7935	21.7751	0.497083	0.708538
		C3+	18.7471	19.8664	19.3068	22.1684	22.4065	22.2875	2.9807	0.126683
		C 4+	20.6795	20.9199	20.7997	24.9874	24.735	24.8612	4.06155	0.0598897
		C 5+	24.5553	24.5963	24.5758	25.2709	25.1862	25.2286	0.652799	0.636045
		C 6+	24.5643	24.5685	24.5664	25.255	25.3027	25.2788	0.712453	0.610282
		C 7+	24.5302	24.61	24.5701	ND	25.3663	25.3663	0.796219	0.575856
		CAP1	18.6965	18.6457	18.6711	22.5346	22.6349	22.5848	3.91366	0.0663544
		CAP2	18.6952	19.0875	18.8913	22.5089	22.5105	22.5097	3.61836	0.0814263
		CAP3	18.5492	18.7849	18.6671	22.5306	22.5609	22.5457	3.87869	0.0679825
		CAP 4	19.5902	19.8357	19.7129	25.0551	25.0132	25.0341	5.3212	0.0250126
		CAP 5	19.7071	19.7525	19.7298	24.968	25.0905	25.0292	5.29947	0.0253922

## Sheet: IL4
	Control -				Control +							CS
	0.875582	1.02145	0.332727	0.0752446	0.0933899	1.19539	0.0802428	0.0730842	1.06231	1.13615	1.20911	0.0581475	0.0598499	0.0663061	0.0685245	0.0348029	0.0353234
		CT ACTINE	CT ACTINE	Moyenne CT actine	CT IL 4	CT IL 4	Moyenne CT IL4	dct	2^-dct
	C1-	22.246	22.2799	22.263	22.0488	22.8604	22.4546	0.191686	0.875582
	C 2-	24.481	24.4683	24.4747	24.5336	24.3544	24.444	-0.0306234	1.02145
	C 3-	23.203	23.0736	23.1383	24.5601	24.8916	24.7259	1.58759	0.332727
	C 4-	20.3831	21.1134	20.7482	24.505	24.456	24.4805	3.73227	0.0752446
	C1+	19.2687	19.3404	19.3045	22.8347	22.6155	22.7251	3.42059	0.0933899
	C2+	21.2745	21.2816	21.278	20.9865	21.0546	21.0205	-0.257486	1.19539
	C3+	18.7471	19.8664	19.3068	23.0213	22.8712	22.9462	3.63948	0.0802428
	C 4+	20.6795	20.9199	20.7997	24.4405	24.7074	24.574	3.7743	0.0730841
	C 5+	24.5553	24.5963	24.5758	24.4548	24.5224	24.4886	-0.087203	1.06231
	C 6+	24.5643	24.5685	24.5664	24.3148	24.4496	24.3822	-0.184151	1.13615
	C 7+	24.5302	24.61	24.5701	24.3613	24.231	24.2962	-0.273949	1.20911
	CAP1	18.6965	18.6457	18.6711	22.7587	22.7918	22.7752	4.10414	0.0581474
	CAP2	18.6952	19.0875	18.8913	23.2855	22.6222	22.9538	4.06251	0.0598499
	CAP3	18.5492	18.7849	18.6671	22.6179	22.5456	22.5818	3.91471	0.0663061
	CAP4	18.6355	18.9725	18.804	22.6148	22.7277	22.6713	3.86724	0.0685245
	CAP 5	19.5902	19.8357	19.7129	24.5077	24.6074	24.5576	4.84465	0.0348029
	CAP 6	19.7071	19.7525	19.7298	24.5149	24.5911	24.553	4.82323	0.0353234
