# Supplementary material for: Anti-inflammatory potential of Capparis spinosa L. in vivo in mice through inhibition of cell infiltration and cytokine gene expression
Source: BMC Complement Altern Med. 2017 Jan 31;17:81. doi: 10.1186/s12906-017-1569-7 (PMC5282892; doi:10.1186/s12906-017-1569-7)
Supplement: Additional file 6: — Raw data relative to Fig. 6. (XLSX 13 kb) [file 12906_2017_1569_MOESM6_ESM.xlsx]

## Sheet: Fig6-F1
Hours	Control -			Control +					CS					F1
0	0	0	0	0	0	0	0	0	0	0	0	0	0	0	0	0	0	0
24	30	0	20	70	60	60	50	60	50	60	70	50	60	70	60	70	50	50
48	20	10	10	110	90	120	100	80	40	20	20	30	20	40	10	20	10	0
72	0	0	0	90	90	100	70	70	0	10	0	0	0	0	0	0	0	0
96	0	0	0	70	60	80	50	70	0	0	0	0	0	0	0	0	0	0
120	0	0	0	40	50	70	50	60	0	0	0	0	0	0	0	0	0	0
144	0	0	0	30	40	50	30	40	0	0	0	0	0	0	0	0	0	0
168	0	0	0	20	30	40	0	20	0	0	0	0	0	0	0	0	0	0
192	0	0	0	0	0	20	0	0	0	0	0	0	0	0	0	0	0	0
							EXP2
heure	C-			C+				Ext.CS			F1
	1	2	3	1	2	3	4	1	2	3	1	2	3	4
0	0	0	0	0	0	0	0	0	0	0	0	0	0	0
24	10	0	20	60	40	50	70	50	60	70	50	50	30	60
48	0	10	30	140	90	80	100	30	40	40	30	20	20	60
72	0	0	10	120	80	80	90	20	10	10	10	30	10	30
96	0	0	0	100	80	70	90	0	0	0	0	0	0	10
120	0	0	0	100	70	60	80	0	0	0	0	0	0	0
144	0	0	0	80	60	50	60	0	0	0	0	0	0	0
168	0	0	0	70	50	30	40	0	0	0	0	0	0	0
192	0	0	0	40	20	0	20	0	0	0	0	0	0	0
216	0	0	0	20	10	0	20	0	0	0	0	0	0	0

## Sheet: F6. F2
Hours	Control -			Control +					CS					F2
0	0	0	0	0	0	0	0	0	0	0	0	0	0	0	0	0	0	0
24	30	0	20	70	60	60	50	60	50	60	70	50	60	40	60	70	60	50
48	20	10	10	110	90	120	100	80	40	20	20	30	20	80	60	100	80	60
72	0	0	0	90	90	100	70	70	0	10	0	0	0	70	50	50	40	30
96	0	0	0	70	60	80	50	70	0	0	0	0	0	60	40	40	30	30
120	0	0	0	40	50	70	50	60	0	0	0	0	0	30	0	0	0	0
144	0	0	0	30	40	50	30	40	0	0	0	0	0	30	0	0	0	0
168	0	0	0	20	30	40	0	20	0	0	0	0	0	0	0	0	0	0
192	0	0	0	0	0	20	0	0	0	0	0	0	0	0	0	0	0	0
heure	C-			C+				Ext.CS			F2
	1	2	3	1	2	3	4	1	2	3	1	2	3
0	0	0	0	0	0	0	0	0	0	0	0	0	0
24	10	0	20	60	40	50	70	50	60	70	60	40	60
48	0	10	30	140	90	80	100	30	40	40	90	50	70
72	0	0	10	120	80	80	90	20	10	10	80	60	50
96	0	0	0	100	80	70	90	0	0	0	50	30	50
120	0	0	0	100	70	60	80	0	0	0	30	20	40
144	0	0	0	80	60	50	60	0	0	0	20	0	0
168	0	0	0	70	50	30	40	0	0	0	10	0	0
192	0	0	0	40	20	0	20	0	0	0	0	0	0
216	0	0	0	20	10	0	20	0	0	0	0	0	0

## Sheet: Fig6.F3
Hours	Control -			Control +					CS					F3
0	0	0	0	0	0	0	0	0	0	0	0	0	0	0	0	0	0	0
24	30	0	20	70	60	60	50	60	50	60	70	50	60	80	50	50	80	60
48	20	10	10	110	90	120	100	80	40	20	20	30	20	80	70	50	70	60
72	0	0	0	90	90	100	70	70	0	10	0	0	0	40	40	20	50	40
96	0	0	0	70	60	80	50	70	0	0	0	0	0	0	30	0	20	20
120	0	0	0	40	50	70	50	60	0	0	0	0	0	0	0	0	10	0
144	0	0	0	30	40	50	30	40	0	0	0	0	0	0	0	0	0	0
168	0	0	0	20	30	40	0	20	0	0	0	0	0	0	0	0	0	0
192	0	0	0	0	0	20	0	0	0	0	0	0	0	0	0	0	0	0
heure	C-			C+				Ext.CS			F3
	1	2	3	1	2	3	4	1	2	3	1	2	3	4
0	0	0	0	0	0	0	0	0	0	0	0	0	0	0
24	10	0	20	60	40	50	70	50	60	70	50	60	40	50
48	0	10	30	140	90	80	100	30	40	40	60	60	60	50
72	0	0	10	120	80	80	90	20	10	10	70	50	50	40
96	0	0	0	100	80	70	90	0	0	0	30	40	40	30
120	0	0	0	100	70	60	80	0	0	0	20	30	30	20
144	0	0	0	80	60	50	60	0	0	0	0	10	30	20
168	0	0	0	70	50	30	40	0	0	0	0	0	20	10
192	0	0	0	40	20	0	20	0	0	0	0	0	0	0
216	0	0	0	20	10	0	20	0	0	0	0	0	0	0
